# Supplementary material for: Effects of Nitrite Stress on the Antioxidant, Immunity, Energy Metabolism, and Microbial Community Status in the Intestine of Litopenaeus vannamei
Source: Antioxidants (Basel). 2024 Oct 29;13(11):1318. doi: 10.3390/antiox13111318 (PMC11591295; doi:10.3390/antiox13111318)
Supplement: Supplementary file 1 [file antioxidants-13-01318-s001.zip]

Archive with 1 entries (1 files):
- antioxidants-3233375-supplementary.pdf
